# Supplementary material for: Viral Burden and Illness Severity During Acute SARS-CoV-2 Infection Predict Persistent Long COVID Symptoms
Source: Open Forum Infect Dis. 2025 Jan 30;12(2):ofaf048. doi: 10.1093/ofid/ofaf048 (PMC11800476; doi:10.1093/ofid/ofaf048)
Supplement: ofaf048_Supplementary_Data [file ofaf048_supplementary_data.zip]

Archive with 2 entries (2 files):
- Long COVID_SuppMaterials_010725.docx
- SymptomsAndFunctionalLimitationsQuestionnaire.pdf
